# Supplementary material for: Delayed recognition of peripartum cardiomyopathy presenting with severe heart failure: a case report
Source: Eur Heart J Case Rep. 2025 Jul 1;9(7):ytaf306. doi: 10.1093/ehjcr/ytaf306 (PMC12291060; doi:10.1093/ehjcr/ytaf306)
Supplement: ytaf306_Supplementary_Data [file ytaf306_supplementary_data.zip]

Archive with 5 entries (5 files):
- 3d.mp4
- apic 2ch.mp4
- apic 3ch.mp4
- apic 4.mp4
- apic 5.mp4
